# Supplementary material for: A Repurposed Drug Screen for Compounds Regulating Aquaporin 5 Stability in Lung Epithelial Cells
Source: Front Pharmacol. 2022 Jan 25;13:828643. doi: 10.3389/fphar.2022.828643 (PMC8821664; doi:10.3389/fphar.2022.828643)
Supplement: Supplementary file 2 [file Table1.XLSX]

## Sheet: Sheet1
Compound	AQP5-HibiT/Vehicle
Carfilzomib (PR-171)	126.108
Bortezomib (PS-341)	98.6946
Zinc pyrithione	52.4434
MLN2238(Ixazomib)	37.2602
Arsenic oxide (3)	32.2657
Niclosamide	14.0676
Candesartan Cilexetil	10.6122
Crystal Violet	5.20884
Panobinostat (LBH589)	4.67291
Gramicidin	4.45294
Bismuth subsalicylat	4.39438
Mometasone furoate	3.59599
Dendrid	3.38006
Vincristine sulfate	3.2051
Piperacetazine	3.03797
Digoxin	2.88542
Podophyllotoxin	2.87864
Nilotinib (AMN-107)	2.80644
Vinblastine sulfate	2.71167
Mitoxantrone hydrochloride	2.67875
Albendazole	2.6566
Colchicine	2.65304
Crizotinib (PF-02341066)	2.60947
Vilazodone	2.57201
Dronedarone hydrochloride	2.55946
Belinostat (PXD101)	2.5578
Prazosin hydrochloride	2.55617
Mebendazole	2.54145
Aripiprazole	2.42905
Terconazole	2.39193
Disulfiram	2.33106
Azithromycin dihydrate	2.322
Trimeprazine tartrate	2.31346
Ciclopirox ethanolamine	2.3052
Afatinib (BIBW2992)	2.15781
Digitoxin	2.15714
Paclitaxel	2.10097
Clozapine	2.06666
Cephalothin sodium	2.05374
Amlodipine	2.05308
Protriptyline hydrochloride	2.04996
Fingolimod (FTY720) hydrochloride	2.01426
Perphenazine	1.99757
Raloxifene hydrochloride	1.99105
Dyclonine hydrochloride	1.98749
Metoprolol tartrate	1.96159
Trifluoperazine 2hydrochloride	1.96156
Metoprolol Succinate (ToprolX)	1.95743
Mesoridazine Besylate	1.92618
Reserpine	1.91166
Tipiracil hydrochloride	1.90222
Bendroflumethiazide	1.88523
Adapalene	1.87052
Loperamide hydrochloride	1.82347
Methotrexate	1.7818
Docetaxel	1.77177
Pyrilamine maleate	1.77123
Chloroquine diphosphate	1.70598
DL-trihexyphenidyl hydrochloride	1.66269
Sotalol hydrochloride	1.65783
Prochlorperazine Maleate	1.63009
Nelfinavir Mesylate	1.6282
Cabazitaxel	1.61851
Mylosar	1.61197
Afatinib (BIBW2992) Dimaleate	1.61147
Norfloxacin	1.60519
Desloratadine	1.60387
Pemetrexed Disodium Hydrate	1.60256
Kanamycin sulfate	1.58917
Doxepin hydrochloride	1.56572
Timolol Maleate	1.55479
Bleomycin Sulfate	1.55265
Isosorbide dinitrate	1.54985
Solifenacin succinate	1.54493
Silodosin	1.54394
Nadolol	1.53961
Ifosfamide	1.52974
Carbinoxamine Maleate Salt	1.51799
Darifenacin HBr	1.51274
Fulvestrant	1.51119
Mesalamine	1.50524
Bazedoxifene acetate	1.50363
Loxapine succinate salt	1.50354
Imatinib Mesylate (STI571)	1.50205
E	1.48624
Hydroxyzine Pamoate	1.4707
Mefenamic acid	1.46394
Sparfloxacin	1.45898
Colistin sulfate	1.4575
Olanzapine	1.45531
Ethinamide	1.45518
Thioridazine hydrochloride	1.45233
Gallamine triethiodide	1.42511
Ciclopirox	1.42471
Brompheniramine hydrogen maleate	1.41449
Beta-Carotene	1.41065
Pemirolast potassium	1.40372
Amoxapine	1.40312
Buspirone hydrochloride	1.39934
Daptomycin	1.39589
Terazosin hydrochloride	1.39111
Prochlorperazine	1.38827
Cefditoren pivoxil	1.38067
Aclidinium bromide	1.37906
Itraconazole	1.37666
Trazodone hydrochloride	1.37579
Artemether	1.37472
Azelastine	1.37252
Eprosartan Mesylate	1.36947
Tegaserod maleate	1.36381
E	1.3625
Cetirizine 2hydrochloride	1.35974
Cefmetazole sodium	1.35572
Riluzole	1.35466
Amlodipine Besylate	1.35306
Temozolomide	1.35093
Diethylstilbestrol	1.34779
Betaxolol hydrochloride	1.34442
Maprotiline hydrochloride	1.33825
Fexofenadine hydrochloride	1.33578
Amitriptyline hydrochloride	1.33342
Lamotrigine	1.33226
E	1.32836
(±)-Bisoprolol hemifumarate	1.32779
Cyclobenzaprine hydrochloride	1.32657
Imatinib (STI571)	1.32618
Cinoxacin	1.32125
E	1.32014
Salicylic acid	1.31938
6-Mercaptopurine monohydrate	1.31872
E	1.31762
Fluphenazine hydrochloride	1.31755
Ranolazine 2hydrochloride	1.31675
Pimozide	1.31624
Bexarotene	1.31548
Milrinone	1.3088
Metolazone	1.29914
Sildenafil	1.2984
Busulfan	1.29476
Netilmicin sulfate	1.2935
Diatrizoate sodium	1.29311
Daclatasvir, BMS790052	1.29082
Miconazole nitrate	1.28821
Esmolol hydrochloride	1.28782
Dienestrol	1.27986
Vitamin D2	1.27609
Deoxycorticosterone acetate	1.27567
Cyclosporin A	1.27295
Naphazoline hydrochloride	1.27267
Telmisartan	1.2724
E	1.27151
E	1.26418
Ciprofloxacin	1.26131
Doxorubicin (Adriamycin)	1.26004
Bendazol	1.25825
Sodium Nitroprusside	1.25278
Ticarcillin disodium	1.25082
E	1.24982
Clemastine fumarate	1.24936
Propafenone	1.2447
Hydroxychloroquine sulfate	1.24355
Perindopril erbumine	1.24268
Tolbutamide	1.24239
Flavoxate hydrochloride	1.23991
E	1.23958
Toremifene	1.23943
Promethazine hydrochloride	1.23611
Chlortalidone	1.2338
Terbinafine hydrochloride	1.23299
E	1.2324
Ziprasidone hydrochloride	1.2299
Orlistat	1.22917
Cisplatin	1.22824
Amiodarone hydrochloride	1.22802
Doxazosin mesylate	1.22487
Azithromycin	1.22279
Daunorubicin hydrochloride	1.22259
Mupirocin	1.22051
Risedronate Sodium	1.21923
Tetracycline	1.21794
Tolterodine tartrate	1.21678
Oxcarbazepine	1.21676
Nortriptyline hydrochloride	1.21612
Triflupromazine hydrochloride	1.21589
Rifabutin	1.21527
Pyridoxine	1.21226
Meloxicam	1.20984
Mepenzolate Bromide	1.20869
Trimipramine maleate	1.20754
Mitotan	1.20456
Silver sulfadiazine	1.20406
(R)-Naproxen	1.20357
Bupropion hydrochloride	1.2029
Voriconazole	1.2016
Escitalopram	1.20064
Cefazolin sodium salt	1.19943
E	1.1991
Carvedilol	1.1957
Dihydroergotamine Mesylate	1.19534
Nifedipine	1.1925
Vorinostat (SAHA, MK0683)	1.19219
Alfuzosin hydrochloride	1.18866
Chlorprothixene	1.18566
Lofexidine hydrochloride	1.18219
Cisapride	1.18192
Propofol	1.18045
Neostigmine bromide	1.17645
Paliperidone	1.17625
Chloramphenicol	1.17581
Conivaptan hydrochloride	1.17471
Azelastine hydrochloride	1.17377
Lenalidomide (CC-5013)	1.17288
Toremifene citrate	1.171
Memantine hydrochloride	1.16882
Vortioxetine (Lu AA21004) HBr	1.16813
Cefoperazone sodium	1.16755
Doxapram hydrochloride	1.16615
Cialis	1.16458
Zileuton	1.16382
Granisetron hydrochloride	1.16346
Mefloquine hydrochloride	1.16309
Cefonicid sodium	1.16045
Histamine	1.16021
E	1.15976
E	1.15896
Chlorpropamide	1.15859
Aprepitant	1.15731
Famotidine	1.15664
Nebivolol hydrochloride	1.15627
E	1.15582
Sulfisoxazole	1.15582
Indacaterol maleate	1.15417
Exemestane	1.15407
E	1.15377
Tazarotene	1.15318
Droperidol	1.15139
Fluvoxamine maleate	1.15037
Lomitapide Mesylate	1.14961
Promethazine	1.14915
Chlorpheniramine maleate	1.14822
Olaparib (AZD2281, Ku-0059436)	1.14805
Sulfapyridine	1.14458
Oxybutynin hydrochloride	1.14196
Benzthiazide	1.14178
Mestranol	1.1409
Quinidine hydrochloride	1.14073
Cefmenoxime hydrochloride	1.13913
D-Cycloserine	1.13892
Abacavir	1.13694
Milnacipran hydrochloride	1.13665
Ribavirin	1.13616
Brexpiprazole	1.13515
Risperidal	1.13427
E	1.13396
E	1.1339
Nefazodone hydrochloride	1.13319
Methacholine Chloride	1.13218
L-Adrenaline	1.13104
Ropinirole hydrochloride	1.1302
Furazolidone	1.12922
E	1.12911
Oxybenzone	1.12889
Bacitracin	1.12872
Hydrochlorothiazide	1.12683
Primidone	1.12599
E	1.12563
Tamsulosin hydrochloride	1.12417
Capsaicin	1.12046
Duloxetine hydrochloride	1.12
Menadione	1.11916
Tripelennamine hydrochloride	1.11914
Ciprofloxacin hydrochloride	1.11895
Polymyxin B sulfate	1.11881
Quetiapine Fumarate	1.11832
Desipramine hydrochloride	1.11655
Fluorescein	1.11485
Carboplatin	1.11303
Acetylcholine chloride	1.11299
Simvastatin	1.11286
Pyrazinamide	1.11277
Rasagiline	1.11187
Palonosetron hydrochloride	1.10973
Lindane	1.10923
E	1.10782
E	1.10614
Amikacin	1.10457
Olopatadine hydrochloride	1.10378
Guanethidine Monosulfate	1.10376
Esomeprazole Magnesium	1.10129
Trimethoprim	1.10014
E	1.0993
Azlocillin sodium	1.09766
Haloperidol	1.09564
Dimethyl fumarate	1.09505
Fenipentol	1.09498
Sulfamerazine	1.09403
Azatadine Maleate	1.09317
Promazine hydrochloride	1.09106
Cyproheptadine hydrochloride	1.09055
Glipizide	1.09049
Ibuprofen	1.08973
Hydroquinone	1.0894
Tobramycin	1.0894
Cephradine	1.08903
Carbenicillin disodium	1.08841
Amifostine	1.08802
Dicyclomine hydrochloride	1.08623
E	1.08455
Piperacillin sodium salt	1.08412
E	1.08402
Clopidogrel	1.08373
E	1.08336
Methoxamine hydrochloride	1.08322
Armodafinil	1.0822
Telbivudine	1.08178
Flumazenil	1.08108
Benztropine mesylate	1.07982
E	1.07966
E	1.07871
Griseofulvin	1.07867
E	1.07841
Verapamil hydrochloride	1.07814
E	1.07772
Trometamol	1.07602
Disopyramide	1.07404
Vandetanib (ZD6474)	1.07336
Caffeine	1.07334
Uridine	1.07247
Vecuronium bromide	1.07128
Eletriptan HBr	1.07051
GS-7340 Tenofovir alafenamide	1.07019
Riboflavin	1.07007
E	1.06941
E	1.069
Norethindrone	1.06821
Lomefloxacin	1.06752
Ivacaftor (VX-770)	1.06521
Nizatidine	1.06504
Mercaptopurine (6-MP)	1.06441
Ketoprofen	1.0638
Pregabalin	1.0623
E	1.06227
Quinine	1.06066
Naltrexone hydrochloride	1.05841
Vitamin K1	1.05795
Rosiglitazone	1.05781
Diphemanil mesylate	1.05722
Gabapentin	1.05587
Vardenafil hydrochloride Trihydrate	1.05577
Nateglinide	1.05553
Tiotropium bromide	1.05487
Propylthiouracil	1.05454
Methazolamide	1.05424
Sodium gluconate	1.05381
Pargyline hydrochloride	1.05167
Vigabatrin	1.05157
E	1.05141
Sulfadoxine	1.05091
Tazobactam acid	1.05074
Vitamin A	1.04923
E	1.0491
Fenofibrate	1.04794
Oxymetazoline hydrochloride	1.04742
Propitocaine hydrochloride	1.04595
Chlorpromazine hydrochloride	1.04562
Adefovir dipivoxil	1.04553
E	1.04484
Sodium Phenylbutyrate	1.04444
Rosuvastatin	1.04415
Butenafine hydrochloride	1.04314
Linagliptin	1.04139
Sodium nitrite	1.04034
Methicillin sodium	1.0403
Droxidopa	1.03999
Fludarabine	1.03959
Ipratropium bromide monohydrate	1.03958
Nandrolone decanoate	1.0389
Probucol	1.03885
Bupivacaine hydrochloride	1.03827
Methimazole	1.03703
Oxybutynin	1.03624
Ropivacaine	1.03587
Hydroxyprogesterone	1.03583
Lapatinib ditosylate	1.03457
Nicardipine hydrochloride	1.03422
Etomidate	1.03406
Lumacaftor(VX 809)	1.03385
Miltefosine	1.03369
Carprofen	1.03356
Isoprenaline hydrochloride	1.03333
L-(-)-?-Methyldopa	1.03246
Loratadine	1.03075
E	1.03068
Dorzolamide hydrochloride	1.0289
Crotamiton	1.02883
Guanabenz Acetate	1.02876
Sulfabenzamide	1.02745
Ketoconazole	1.02712
Paroxetine hydrochloride	1.02701
Cyclizine 2hydrochloride	1.0258
Evans blue	1.02549
Rifaximin	1.02547
Iloperidone	1.02543
Fluticasone propionate	1.02513
Darunavir	1.02476
Bedaquiline(TMC207; R207910)	1.02444
Bendamustine hydrochloride	1.02433
Carteolol hydrochloride	1.02382
Pentoxifylline	1.02353
Phentolamine mesilate	1.02246
Cefepime Dihydrochloride Monohydrate	1.022
Tetracycline hydrochloride	1.02183
Triethylenethiophosphoramide	1.02134
E	1.02058
Levomilnacipran	1.02028
Aciclovir	1.01988
R-(+)-Lansoprazole	1.01961
Midodrine hydrochloride	1.0188
Atenolol	1.01852
E	1.01655
Etidronate	1.01598
E	1.01592
Diflunisal	1.01589
Alosetron hydrochloride	1.01553
17-Methyltestosterone	1.01489
Dimethyl sulfoxide	1.01474
Pioglitazone	1.01423
Naloxone hydrochloride	1.01394
Tiopronin	1.01394
Octreotide Acetate	1.01384
E	1.01343
Penciclovir	1.01295
Permethrin	1.01142
Betaine hydrochloride	1.01046
Liothyronine sodium	1.01038
Telaprevir (VX-950)	1.0101
E	1.00968
E	1.00939
E	1.00845
Phenytoin sodium	1.00835
Alogliptin Benzoate	1.0082
Sitagliptin	1.00712
Rivastigmine tartrate	1.00701
Thiamine hydrochloride	1.00647
Clotrimazole	1.00639
Lurasidone hydrochloride	1.00399
Iopanoic acid	1.003
Gefitinib (ZD1839)	1.0025
Chlormezanone	1.00234
Pyridoxine hydrochloride	1.00201
Streptomycin sulfate	1.00167
Amrinone	1.00028
E	0.99998
E	0.99998
E	0.999927
Amlexanox	0.999584
Ganciclovir	0.999199
Mestinon	0.998373
Nepafenac	0.99691
Fluoxetine hydrochloride	0.996369
Cortisone	0.994903
Capecitabine	0.994732
D-Sorbitol	0.994481
Toradol	0.994408
Captopril	0.994237
Fosinopril sodium	0.992921
Meclofenamate Sodium	0.992012
Leflunomide	0.991929
Lomefloxacin hydrochloride	0.99186
Clonidine hydrochloride	0.990608
Ticagrelor	0.989906
E	0.988988
Iopamidol	0.98879
Candesartan	0.987602
Guanfacine hydrochloride	0.987305
Potassium iodide	0.986856
Ibandronic acid	0.986611
ALA hydrochloride	0.986276
Prasugrel	0.986058
Amikacin Sulfate Salt	0.985918
Zonisamide	0.985912
Fluconazole	0.985486
Rifapentine	0.984829
Cilostazol	0.983371
Dacogen	0.98141
Micafungin sodium	0.981191
Diltiazem hydrochloride	0.980902
Lincomycin hydrochloride	0.980365
Lopinavir	0.979581
E	0.978689
Sodium etidronate	0.978052
Vancomycin hydrochloride	0.978052
Metaxalone	0.977402
E	0.977198
Cephalexin	0.976835
Flutamide	0.976835
Povidone-iodine (PVP-I)	0.97661
Dacarbazine	0.976412
Furosemide	0.975739
Sulbactam	0.974827
Cloxacillin sodium monohydrate	0.97473
Oxytetracycline (Terramycin)	0.974252
Rocuronium bromide	0.974149
Stavudine	0.9726
Sulindac	0.971317
nafcillin sodium	0.970122
Acetylsalicylic acid	0.970009
Cefoxitin sodium	0.969678
Testosterone propionate	0.969356
Neomycin sulfate	0.969295
Clidinium bromide	0.969065
Celecoxib	0.969065
Lovastatin	0.9688
Pemetrexed disodium	0.967697
Proparacaine hydrochloride	0.966596
Lithocholic acid	0.965496
E	0.964231
Dutasteride	0.961954
Mirtazapine	0.960134
Citalopram HBr	0.959874
Vortioxetine	0.959775
E	0.959262
Ropivacaine hydrochloride	0.959117
Prednisone	0.9581
Roflumilast	0.957002
Trospium chloride	0.956012
Lidocaine hydrochloride	0.955913
Zidovudine	0.955913
Quinapril hydrochloride	0.953435
Oxacillin sodium	0.953162
Diprophylline	0.95294
Fluocinonide	0.952727
Vitamin E	0.952436
Penicillin V potassium salt	0.952113
Sulfaguanidine	0.952073
Farlutin	0.951754
E	0.950693
Levetiracetam	0.950476
Homatropine Methylbromide	0.95033
Warfarin sodium	0.949749
Scopolamine HBr	0.949278
Iohexol	0.949278
4-Aminopyridine	0.948809
Carisoprodol	0.948644
Quetiapin	0.948297
E	0.947595
Amstat	0.946001
Acetaminophen	0.945102
Fesoterodine fumarate	0.944624
Lorcaserin	0.943534
Lansoprazole	0.94154
Terbutaline Sulfate	0.940564
E	0.939888
Phenylindione	0.939438
E	0.938639
Betamethasone 17-valerate	0.938236
Alprostadil	0.938088
E	0.937692
E	0.937079
Formoterol Hemifumarate	0.936088
Norgestrel	0.935427
Levofloxacin hydrochloride	0.935018
Desonide	0.934931
Triacetin	0.934791
Esomeprazole Sodium	0.934721
Phenylbutazone	0.934127
Sunitinib	0.934064
Metoclopramide hydrochloride	0.93361
Fluvastatin sodium salt	0.933114
Procarbazine hydrochloride	0.932443
E	0.930434
Aliskiren hemifumarate	0.92977
Chlorothiazide	0.929645
E	0.929374
Phenoxybenzamine hydrochloride	0.927497
Bosutinib	0.927166
Propranolol hydrochloride	0.92568
Oseltamivir phosphate	0.925184
Hydralazine hydrochloride	0.924917
Tretinoin	0.922881
Decamethonium bromide	0.922541
Fenofibric acid	0.92221
Scopolamine HBr trihydrate	0.920776
Nisoldipine	0.92034
E	0.920263
Estradiol valerate	0.919614
Hydroxyzine 2hydrochloride	0.919471
Valerin	0.918183
Sertraline hydrochloride	0.918016
Aminoglutethimide	0.916923
Acitretin	0.916401
Mecamylamine hydrochloride	0.916203
Dalbavancin hydrochloride	0.916201
Cortisone acetate	0.91562
Montelukast	0.914222
Finasteride	0.913151
Quinestrol	0.911045
Estradiol	0.911045
Azilsartan	0.9109
Trifluridine	0.910657
Acarbose	0.909157
Birch-Me	0.908576
Primaquine diphosphate	0.908332
Zopiclone	0.907922
L(-)-Carnitine	0.907672
Allopurinol	0.907176
Pamidronate disodium salt	0.907092
E	0.906597
Levonorgestrel	0.906399
Nilutamide	0.906034
Ethynyl estradiol	0.905211
Metronidazole	0.904863
Clomipramine hydrochloride	0.903202
Cefotaxime sodium	0.90255
Phenazopyridine hydrochloride	0.902385
Betamethasone dipropionate	0.90224
Miglitol	0.902141
Glutathione	0.899907
Hydroxyurea	0.899576
Diethylcarbamazine citrate	0.899467
Ramipril	0.898279
Chenodeoxycholic acid	0.895611
Chlorzoxazone	0.895506
Lapatinib	0.895308
Doripenem Hydrate	0.895209
Dirithromycin	0.895069
Homatropine Bromide	0.895069
Tolazoline hydrochloride	0.894516
Sulphadione	0.894124
Loteprednol etabonate	0.893544
Letrozole	0.892832
Mesna	0.89105
Labetalol hydrochloride	0.890131
Varenicline Tartrate	0.89006
Dextromethorphan HBr monohydrate	0.889914
Erythromycin ethylsuccinate	0.889333
Ticlopidine hydrochloride	0.88897
Prednisolone	0.888475
Axitinib	0.888376
Glyburide	0.888376
Sulfacetamide sodium	0.888316
Atropine sulfate	0.887846
Methocarbamol	0.887782
Desvenlafaxine	0.887683
Butoconazole nitrate	0.887386
E	0.886495
Clindamycin phosphate	0.886194
Rabeprazole Related Compound E	0.885801
Orphenadrine hydrochloride	0.885698
Dapagliflozin	0.885603
Etravirine (TMC125)	0.885405
E	0.884872
Ospemifene	0.884542
Dibucaine hydrochloride	0.884377
Mechlorethamine hydrochloride	0.882137
Ursodeoxycholic acid	0.881568
Enalapril	0.881147
Ofloxacin	0.880742
Bumetanide	0.88011
Aztreonam	0.879312
Nalmefene hydrochloride	0.876697
Sulfanilamide	0.876407
Zinc bacitracin	0.876295
Rifampicin	0.876281
Mafenide hydrochloride	0.876262
Cisatracurium besylate	0.875602
DL-Glutamine	0.875463
Bisacodyl	0.87539
Brimonidine Tartrate	0.874464
Amcinonide	0.874228
Diphenidol hydrochloride	0.873968
Lumefantrine	0.873027
GATIFLOXACIN	0.872433
Diphenylpyraline hydrochloride	0.871832
Dimenhydrinate	0.871832
Tranylcypromine (2-PCPA) hydrochloride	0.871542
E	0.870551
Benicar	0.870056
E	0.869858
Diclofenac sodium	0.869363
Flurbiprofen	0.86871
Anestan	0.86733
Indapamide	0.866887
Ondansetron hydrochloride	0.86595
Eltrombopag	0.865047
Nitrofurantoin	0.865047
Ramelteon	0.863916
Sulfamethizole	0.86323
Montelukast sodium	0.861441
Ethosuximide	0.861247
Omeprazole sulfide	0.86045
6-Aminocaproic acid	0.860421
Zalcitabine	0.859778
E	0.859757
Zoledronic Acid	0.858769
Vismodegib (GDC-0449)	0.858668
Eluxadoline	0.85789
Amphotericin B	0.857778
Bethanechol chloride	0.857579
Tacrolimus (FK506)	0.856588
Bicalutamide	0.855493
Cholic Acid	0.8553
Regadenoson	0.854912
Diphenhydramine hydrochloride	0.854477
Acetylcysteine	0.854143
Ampicillin	0.853978
Cytarabine	0.853647
Delta-Gluconolactone	0.853482
Paromomycin Sulfate	0.853152
Pemetrexed acid	0.8515
Emtricitabine	0.85134
Fosaprepitant dimeglumine	0.851142
Clarithromycin	0.850052
Ergotamine bitartrate	0.849757
Ketotifen fumarate	0.849684
Nandrolone	0.849359
Thiabendazole	0.849022
Apixaban	0.848526
Phenytion	0.848526
Pheniramine maleate	0.847651
Diazoxide	0.845992
Carvedilol phosphate	0.845835
Ceftriaxone sodium	0.845717
Nystatin (Fungicidin)	0.845398
Famciclovir	0.845299
Ampicillin Trihydrate	0.844726
Taurocholic acid sodium salt hydrate	0.844396
Depofemin	0.843875
Rimantadine hydrochloride	0.843418
Tetracaine hydrochloride	0.842744
Acamprosate calcium	0.841914
Lithium citrate tribasic tetrahydrate	0.841333
Omeprazole	0.840596
Posaconazole	0.838466
(+)-Pilocarpine hydrochloride	0.837952
Eslicarbazepine Acetate	0.83792
Praziquantel	0.837872
Miconazole	0.837339
Doxycycline hyclate	0.837292
Norethynodrel	0.835524
E	0.835451
Vorapaxar sulfate	0.835
Acetohexamide	0.834979
Sulfameter	0.834483
Pyrimethamine	0.834318
Tamoxifen citrate	0.834153
Glimepiride	0.834072
Chloroambucil	0.831675
Nalidixic acid	0.831344
Torasemide	0.831138
Carbachol	0.831022
Enoxacin Sesquihydrate	0.829932
Baclofen	0.829692
Tyloxapol	0.829642
Capitrol	0.829569
Indacaterol	0.829455
Antazoline hydrochloride	0.829352
Xylocaine	0.829352
Propantheline bromide	0.828916
Benzyl benzoate	0.828408
Ethambutol 2hydrochloride	0.827544
Erythromycin	0.827536
Nitisinone	0.827276
Abbolactone	0.827246
Furacilin	0.826222
Meclizine 2hydrochloride	0.826057
Atazanavir	0.82589
Ademine	0.825562
E	0.82543
Tapentadol hydrochloride	0.824899
Penicillin G sodium salt	0.824735
Artamine	0.823107
Sodium picosulfate monohydrate	0.822918
Valdecoxib	0.822598
Argatroban	0.821654
Pentamidine isethionate	0.821136
Sulfadiazine	0.820936
E	0.819614
Minoxidil	0.819403
Maraviroc	0.81933
Hydrocortisone	0.819057
Triprolidine hydrochloride	0.818967
Brinzolamide	0.818604
Alendronate	0.818292
D-Mannitol	0.816862
Halcinonide	0.816644
Theophylline	0.816475
Anagrelide	0.816063
Mirabegron	0.815888
Deferasirox	0.815195
Enzalutamide (MDV3100)	0.814601
Cefdinir	0.813884
Levocetirizine	0.813511
E	0.813412
Mifepristone	0.81284
Tolmetin	0.811333
Ivermectin	0.811234
Isoniazid	0.809019
Deferoxamine Mesylate	0.808164
Tenofovir	0.807867
Ritonavir	0.807372
Betaine	0.806562
Guanidine hydrochloride	0.806332
Cancidas	0.805243
Metyrapone	0.804081
Ezetimibe	0.802915
Trilostane	0.802816
Tacrine hydrochloride hydrate	0.802556
E	0.801936
Formoterol	0.801826
Sodium cromoglycate	0.801771
Oxiconazole nitrate	0.801606
Tolvaptan	0.800737
Stanozolol	0.80044
Pirfenidone	0.799361
Azathioprine	0.796484
Amiloride hydrochloride	0.796166
Trichlormethiazide	0.795512
E	0.795163
Cefixime	0.794502
Latanoprost	0.79435
Asenapine Maleate	0.7943
Valsartan	0.794102
Pimaricin	0.793841
Tinidazole	0.79318
Dantrolene sodium salt	0.792022
Pramoxine hydrochloride	0.791373
Streptozocin	0.79101
Azelaic acid	0.78905
Pomalidomide	0.788754
Dibucaine	0.787597
Dexamethasone (DHAP)	0.787232
Prednisolone phosphate sodium	0.785927
Imiquimod	0.785564
Fluocinolone acetonide	0.785128
Isotretinoin	0.784991
Carbaglu	0.78492
Nabumetone	0.784093
Levobupivacaine	0.784039
Carbamazepine	0.783598
Amantadine hydrochloride	0.783308
Zolmitriptan	0.782111
Cepazine	0.782111
Epinephrine bitartrate	0.781933
Cefuroxime sodium	0.780954
E	0.780045
Tigecycline	0.779941
Cimetidine	0.779633
Valganciclovir hydrochloride	0.778951
Edoxaban Tosylate Monohydrate	0.778456
Fluorocytosine	0.778447
Benazepril hydrochloride	0.777867
Progesterone	0.777358
Mepivacaine hydrochloride	0.77732
Cefaclor monohydrate	0.776376
Modafinil	0.77547
Clevidipine butyrate	0.77547
Clofibrate	0.774962
E	0.774511
Adenosine	0.77385
Nintedanib (BIBF 1120)	0.773405
Venlafaxine hydrochloride	0.773219
Hydrocortisone butyrate	0.770387
Cefotiam hydrochloride	0.770137
Noctone	0.77005
Iodipamide	0.769733
DL-Xylose	0.768935
Flunisolide	0.768553
Repaglinide	0.767903
Bipariden	0.767482
Eplerenone	0.766572
E	0.766538
Irbesartan	0.765978
Zolpidem	0.76436
Avobenzone	0.763938
Capastat sulfate	0.76298
Trametinib (GSK1120212)	0.762472
Alcaftadine	0.762017
E	0.761027
L-Glutamine	0.760439
Nonoxynol	0.760303
Mycophenolate mofetil	0.75993
E	0.758986
Chlortetracycline hydrochloride	0.756503
Cinacalcet hydrochloride	0.756174
Thalidomide	0.756009
Sulfamethoxazole	0.755677
Atomoxetine hydrochloride	0.755512
Valacyclovir hydrochloride	0.755347
Linezolid	0.754194
Ambrisentan	0.752015
Tauroursodeoxycholic Acid	0.750926
Dolutegravir sodium(GSK1349572)	0.750629
Cefadroxil	0.75049
Pramipexole	0.749639
Piperonyl butoxide	0.747876
Metformin hydrochloride	0.747747
Fluoxetine	0.747658
Moxifloxacin hydrochloride	0.747005
D(+)-Glucose	0.746921
Rosuvastatin calcium	0.743947
Fosfomycin calcium	0.743796
Sulfinpyrazone	0.743156
Bromfenac sodium	0.743004
L-Menthol	0.74243
Imipenem	0.742357
Nicotine	0.740528
Ethynodiol diacetate	0.739598
Estropipate	0.738581
Altretamine	0.737834
Benzyl alcohol	0.73771
Epirubicin hydrochloride	0.737347
Sulfathiazole	0.737008
Chlorhexidine hydrochloride	0.736182
Malathion	0.735894
Metaraminol bitartrate	0.734878
Ivabradine hydrochloride	0.734091
Losartan potassium	0.734079
Alvimopan	0.733374
CAL-101 (Idelalisib, GS-1101)	0.733374
Cyanocobalamin	0.732263
Deoxycholic acid	0.731391
Rivaroxaban	0.729739
Vidarabine	0.729286
Palbociclib	0.728342
Aminophylline	0.72815
Behenic alcohol	0.728087
E	0.727922
E	0.727756
Clioquinol	0.727591
Levodopa	0.727261
Procaine hydrochloride	0.726765
Demeclocycline hydrochloride	0.726763
Folic acid	0.726091
Topotecan hydrochloride	0.723461
17-Beta-Estradiol-3,17-Dipropionate	0.723404
Sildenafil citrate	0.723332
Guaifenesin	0.7228
Levamisole hydrochloride	0.72247
Edoxaban	0.721812
Doxylamine succinate	0.721809
Hydrocortisone acetate	0.721478
Probenecid	0.720645
Procainamide hydrochloride	0.719919
Nicotinic acid	0.719165
Megestrol acetate	0.718841
E	0.718148
Dypyridamole	0.717653
Tiagabine	0.71745
Danazol	0.716662
Fluorouracil (5-Fluoracil, 5-FU)	0.716433
E	0.716365
E	0.712899
Rofecoxib	0.711731
Selenomethionine	0.711513
Talc	0.710115
Olsalazine disodium	0.710028
Lamivudine	0.709914
Molindone hydrochloride	0.709748
Naftifine hydrochloride	0.708443
Losartan	0.707138
DL-Adrenalin	0.706279
Ceftazidime	0.705783
Chlorotrianisene	0.705076
Atorvastatin Calcium	0.70369
Pantoprazole Sodium Hydrate	0.703507
Irinotecan Hydrochloride	0.700748
Iopromide	0.699949
Naproxen	0.699927
Octocrilene	0.699513
Atazanavir sulfate	0.698639
Luliconazole	0.698342
Fenoprofen calcium	0.697989
Lisinopril dihydrate	0.696697
Clobetasol propionate	0.69656
Peramivir Trihydrate	0.695074
Econazole	0.694866
E	0.693268
Testosterone Enanthate	0.693094
Isavuconazole	0.692599
Pindolol	0.692566
Fludrocortisone acetate	0.692104
Raltegravir potassium	0.692104
Enoxacin	0.68794
Indometacin	0.68666
Acetazolamide	0.684471
Piroxicam	0.684471
Mexiletine hydrochloride	0.683756
Ciclesonide(RPR251526)	0.682795
Fluoxymesterone	0.68022
Dicumarol	0.680175
Dicloxacillin sodium	0.678818
Etonogestrel	0.678438
Acebutolol hydrochloride	0.678382
Rilpivirine	0.677745
Oxaliplatin	0.677293
Theophylline monohydrate	0.676494
Acetohydroxamic acid	0.676259
Rosiglitazone maleate	0.67616
Ritodrine hydrochloride	0.67517
Warfarin	0.674393
Rufinamide	0.67418
Dipivefrin hydrochloride	0.673444
Macitentan	0.668941
Lincomycin hydrochloride monohydrate	0.668611
Medrysone	0.668071
Zafirlukast	0.666618
Glycopyrrolate	0.665384
Urea	0.665141
Saxagliptin hydrate	0.664875
Ferrous fumarate	0.663351
Ethylenediaminetetraacetic acid trisodium salt solution	0.662624
Avanafil	0.662395
Pioglitazone hydrochloride	0.661898
Atovaquone	0.661011
Dimesna	0.660518
Dexchlorpheniramine Maleate	0.66035
Sucralfate	0.658533
Methscopolamine	0.657686
Etodolac	0.657251
Sulfamethazine	0.656055
Hydrocortisone Valerate	0.653329
Cyclophosphamide monohydrate	0.65275
Nicotinamide	0.65242
Tetrabenazine	0.65209
Melphalan	0.65071
Methylprednisolone	0.649777
Teriflunomide	0.649621
Cevimeline hydrochloride hemihydrate	0.647738
Budesonide	0.644107
Empagliflozin (BI 10773)	0.643168
4-Methylpyrazole	0.6428
Noradrenaline bitartrate monohydrate	0.642177
Zanamivir	0.641599
Flumethasone	0.641351
Pentolinium Tartrate	0.641186
Tizanidine hydrochloride	0.63946
Succimer	0.638926
Naproxen sodium	0.638879
Efinaconazole	0.638035
Lactulose	0.636229
Sulfasalazine	0.636064
Bimatoprost	0.63239
Almotriptan Malate	0.630818
Dabigatran etexilate	0.630165
Cilastatin	0.630013
MK-4305 (Suvorexant)	0.626897
Abiraterone	0.626844
Rapamycin (Sirolimus)	0.625854
Nevirapine	0.625755
Entacapone	0.624666
Pargyline	0.624356
Clofarabine	0.622395
Anastrozole	0.622322
E	0.621398
Uracil	0.621015
Oxandrolone	0.619318
Plerixafor	0.618229
Phenylephrine hydrochloride	0.616949
Felbamate	0.615555
Elvitegravir(GS-9137, JTK-303)	0.615159
Tirofiban hydrochloride monohydrate	0.614961
Pimecrolimus	0.608804
Methacycline hydrochloride	0.60838
Carbidopa Hydrate	0.606346
Benzalkonium chloride	0.604096
Triclosan	0.599387
Triamcinolone acetonide	0.599057
Efavirenz	0.598577
Testosterone	0.596744
Rizatriptan benzoate	0.596689
Celiprolol hydrochloride	0.595092
Topiramate	0.593605
ABT-199 (GDC-0199)	0.592383
Gemfibrozil	0.5906
Albamycinsodium	0.590153
Benzoyl peroxide	0.587161
Pravastatin sodium	0.586666
Oxaprozin	0.58584
Aquacrine	0.585651
Tropicamide	0.584022
Floxuridine	0.582601
Teniposide	0.581886
Lacosamide	0.580896
Trimethadione	0.58064
Clofazimine	0.580132
Beclomethasone dipropionate	0.579231
Dexmedetomidine	0.578519
Amoxicillin	0.577591
Romidepsin (FK228, Depsipeptide)	0.576835
Entecavir	0.574558
Doxycycline hydrochloride	0.574275
Mycophenolic acid	0.574261
Abiraterone Acetate	0.569606
Gemcitabine	0.568368
Apremilast (CC-10004)	0.560671
Didanosine	0.559605
Etoposide	0.558812
Ruxolitinib (INCB-18424) phosphate	0.558745
Isradipine	0.556597
Doxycycline	0.550692
Sumatriptan succinate	0.547019
Meclocycline sulfosalicylate salt	0.530826
Dienogest	0.530293
Ulipristal acetate	0.522964
Eflornithine hydrochloride Monohydrate	0.521083
Dexamethason acetate	0.518929
Diflorasone	0.518706
L-Cycloserine	0.517112
Nimodipine	0.516665
Gentamycin sulfate	0.51199
Erlotinib hydrochloride	0.511972
Betamethasone	0.504175
Calcium folinate	0.485005
Canagliflozin	0.484714
Dopamine hydrochloride	0.484443
PeraMpanel	0.477626
Vagistat	0.47738
Cladribine	0.476965
Econazole nitrate	0.470084
Monobenzone	0.467218
Tolazamide	0.465235
Apatinib	0.463914
Sunitinib Malate	0.458572
Felodipine	0.458209
Everolimus (RAD001)	0.450512
Minocycline hydrochloride	0.44954
Tofacitinib (CP-690550) Citrate	0.442158
Temsirolimus (CCI-779, NSC 683864)	0.439385
Drospirenone	0.435523
Dabrafenib (GSK2118436)	0.435167
Pitavastatin calcium	0.431562
Irinotecan	0.42869
Cabozantinib (XL184, BMS-907351)	0.416963
Alectinib	0.411046
Chlorhexidine	0.405853
Oritavancin diphosphate	0.400988
Febuxostat	0.385934
Nitazoxanide	0.385712
Ibrutinib (PCI-32765)	0.363735
Erlotinib	0.36054
Pazopanib	0.323127
Dasatinib	0.297974
Lenvatinib (E7080)	0.288214
(R)-Ruxolitinib (INCB018424)	0.286108
LDK378(Ceritinib)	0.281685
Vemurafenib (PLX4032, RG7204)	0.277079
Auranofin	0.271112
AP24534 Ponatinib	0.270741
Regorafenib (BAY 73-4506)	0.254921
Sorafenib tosylate	0.246381
Sorafenib	0.137952
